# Supplementary material for: Preliminary Evaluation of Radiomics in Contrast-Enhanced Mammography for Prognostic Prediction of Breast Cancer
Source: Cancers (Basel). 2025 Jun 10;17(12):1926. doi: 10.3390/cancers17121926 (PMC12190519; doi:10.3390/cancers17121926)
Supplement: Supplementary file 1 [file cancers-17-01926-s001.zip]

Archive with 1 entries (1 files):
- cancers-3654219-supplementary.pdf
